# Supplementary material for: Co‐designing and building an expert‐elicited non‐parametric Bayesian network model: demonstrating a methodology using a Bonamia Ostreae spread risk case study
Source: Risk Anal. 2022 Feb 20;42(6):1235–54. doi: 10.1111/risa.13904 (PMC9303608; doi:10.1111/risa.13904)
Supplement: Supplementary file 1 — Supporting Information [file RISA-42-1235-s001.xlsx]

## Sheet: Info
Please enter your name here :
Thank you for agreeing to participate in this exercise! You will be asked about quantities measured on a continuous scale. All the questions will follow the same format. Some of these questions have deterministic answers but we insist that you do not look the answers up and do not confer with your colleagues, especially the experts participating in this exercise. Instead we ask you to think of al…

## Sheet: Calibration Questions
	Please read the info tab and the instructions document carefully before answering these questions.
	Please do not look the answers up. Please let us know if you already know the true answers!
	Please do not confer with your colleagues, especially the experts participating in this exercise.
	Please answer all questions, even if you feel very uncertain.
	For all questions, all oysters are Ostrea edulis, and all Bonamia propagules are Bonamia ostreae. Prevalence is the percentage (%) of tested animals which were found to be infected.
Question ID	Question	Lower bound	Upper bound	Best estimate	Comment
	For questions 1-3 consider surveillance data collected in France over 1989 and 2004 (see the map below). A heterogeneous number of samples were collected by age, category and locations - the total number of samples collected across the three locations covered spat (96), juveniles (161), and adults (288).
	Please consider a farm located in an infected zone, sampled independently of season (i.e. extrapolate your knowledge across seasons)
Cal_Q1	1. What is the mean prevalence with Bonamia ostreae in spat (less than 1 year) Ostrea edulis?
Cal_Q2	2. What is the maximum number of propagules Bonamia ostreae observed by histological section in juveniles (between 1-2 years) Ostrea edulis?
Cal_Q3	3. What is the maximum prevalence (%) of infection with Bonamia ostreae in adults (more than 2 years) Ostrea edulis?
	For questions 4 - 5 consider adult oysters (oysters older than 2 years) collected from a farm located in a zone known to be infected with Bonamia ostreae (see Brest on the map below).
Cal_Q4	4. What is the median number of propagules that are released every day from a lightly infected (i.e. 2-3 propagules per gill imprints as detected by light microscopy) oyster?
Cal_Q5	5. What is the median number of propagules that are released upon an oyster’s death?
	For question 6, think of the following experimental setup: 8 to 10 known infected oysters are kept in filtered sea water at 15°C. After 24 hours, oysters are removed and the suspension of water containing propagules is supplemented with antibiotics and maintained at 15°C. Water is collected every day for one week and tested by real time PCR to estimate the parasite survival.
Cal_Q6	6. What is the mean percentage of the initial number of released propagules that are still alive after 48 hours?
	For questions 7 - 8 think of the following experiment: adult oysters ( older than 2 years) originating from a farm known to be free of bonamiosis were maintained in 120L-raceways enriched with phytoplancton with oysters ( older than 2 years) originating from a known infected zone and half of them were injected with 106 propagules. The number of "naive" and "infected" oysters was the same in the r…
Cal_Q7	7. How many days post contact with infected oysters were needed to detect the first positive oyster?
Cal_Q8	8. We consider an oyster to be highly infected if it shows propagules in most oyster tissues and at least few (1-10) propagules at the surface of gill epithelium. How many days after the first positive detection were needed in order to detect a highly infected oyster (releasing propagules)?
	For questions 9 - 10 think of an experiment carried out with oysters free of B. ostreae and inoculated in the pericardic cavity with 150,000 propagules (for each oyster). Oysters were acclimated at 10 or 20°C for 3 months before inoculation and kept at these temperatures for 4 months. Prevalence was estimated after 4 months of inoculation.
Cal_Q9	9. What is the prevalence (%) of oysters after an injection of propagules (150,000 parasite per oyster) when the temperature is 10°C?
Cal_Q10	10.What is the prevalence (%) of oysters after an injection of propagules (150,000 parasite per oyster) when the temperature is 20°C?
	For questions 11-15, consider the following experiment: 50 oysters were collected every season from a wild population (at the Brest site, see location on the map below) with a low density (around 0.5 oysters per m2). We used Real Time PCR for the detection and quantification of Bonamia ostreae from a piece of gills/Digestive gland (50 mg). We extrapolated the number of propagules by oyster, using…
Cal_Q11	11. For sampling undertaken in autumn what percentage of oysters was positive by PCR regarding the detection of Bonamia ostreae?
Cal_Q12	12. For sampling undertaken in summer what percentage of oysters was positive by PCR regarding the detection of Bonamia ostreae?
Cal_Q13	13. For those oysters in which Bonamia ostreae was detected, what was the mean number of propagules per oyster when sampled in summer?
Cal_Q14	14. For those oysters in which Bonamia ostreae was detected, was the mean number of propagules per oyster when sampled in winter?
Cal_Q15	15. Across all seasons, what is the maximum number of propagules detected per infected oyster?

## Sheet: Background
Please read the info tab and the instructions document carefully before answering these questions.
Please do not confer with your colleagues, especially the experts participating in this exercise.
Please answer all questions, even if you feel very uncertain.
Please read the definitions below and refer back to them anytime one of the questions concerns them. This definitions were formulated in the context of the model detailed in the document Bonamia ostreae risk model.docx. You are free to look up any information you wish to help you answer.		Note that the questions will be grouped based on the different scenarios we’ve formulated, and hence each question will be repeated to condition your answers on the different conditions specified in the scenarios.
DEFINITIONS		SCENARIOS
Infection intensity is defined here as the actual number of propagules in a random individual oyster from the defined population.		For all scenarios we consider a population of 100,000 oysters, with varying sizes between 3mm and 100mm in diameter, located in the Tory Channel, Marlborough.
Time to Death is the estimated time in months, until a random infected individual will die.		Scenario 1 The average inter-oyster distance to the nearest neighbour is 50cm, and the oysters are “handled”. This means e.g. graded, de-fouled, dredged or otherwise disturbed every 3 months.
Infection Prevalence is the proportion (%) of animals in the population that are infected with any amount of Bonamia.		Scenario 2 The average inter-oyster distance to the nearest neighbour is 50cm, and the oysters are never handled.
Viable Propagule Abundance is the number of viable infective Bonamia particles in the water column in the space occupied by the population, after the effects of temperature and salinity on parasite survival in water are taken into account.		Scenario 3 The average inter-oyster distance to the nearest neighbour is 20cm, and the oysters are never handled.
Relative Health Status is a descriptor which is our attempt to integrate the whole range of factors (except temperature and salinity) that will affect host susceptibility and resilience to both initial infection and parasite replication. This would include factors such as whether they have co-infections with other parasites, food availability, condition index etc. We have defined the ‘relative’ h…		Scenario 4 The average inter-oyster distance to the nearest neighbour is 50cm, and the oysters are never handled. This scenario considers “co-culture” or proximity to other filtering bivalves. In this scenario the oyster population is situated immediately next to a mussel farm, size 1 Ha containing 4 million mussels grown on long-lines as per normal mussel farming practices in NZ (e.g. 160 mussel…
Size is the size distribution of oysters in the population measured in mm diameter.A4
Reproductive State is defined as the proportion of individuals in the population who are resorbing gonadal tissue in any particular month.
Temperature is the sea surface temperature occurring over a given month at the model site.
Handling stress is defined as the presence or absence of handling stress due to e.g. grading or cleaning biofouling off farmed oysters. This is fixed by scenario as present or absent.

## Sheet: 1.InfectionIntensity
	Please read the info tab and the instructions document carefully before answering these questions.
	Please do not confer with your colleagues, especially the experts participating in this exercise.
	Please answer all questions, even if you feel very uncertain.
	Infection intensity is defined here as the actual number of propagules in a random individual oyster from the defined population.
Question ID	Question	Lower bound	Upper bound	Best estimate	Comment	Question ID	Question	Lower bound	Upper bound	Best estimate	Comment	Question ID	Question	Lower bound	Upper bound	Best estimate	Comment	Question ID	Question	Lower bound	Upper bound	Best estimate	Comment
	Scenario 1 - Summer						Scenario 1 - Autumn						Scenario 1 - Winter						Scenario 1 - Spring
QI1_1A	Consider a population of 100,000 oysters located in the Tory Channel, with the average inter-oyster distance to the nearest neighbour of 50cm. The oysters are handled every 3 months. What is the infection intensity of a random individual from the population over the course of summer?					QI1_1B	Consider a population of 100,000 oysters located in the Tory Channel, with the average inter-oyster distance to the nearest neighbour of 50cm. The oysters are handled every 3 months. What is the infection intensity of a random individual from the population over the course of autumn?					QI1_1C	Consider a population of 100,000 oysters located in the Tory Channel, with the average inter-oyster distance to the nearest neighbour of 50cm. The oysters are handled every 3 months. What is the infection intensity of a random individual from the population over the course of winter?					QI1_1D	Consider a population of 100,000 oysters located in the Tory Channel, with the average inter-oyster distance to the nearest neighbour of 50cm. The oysters are handled every 3 months. What is the infection intensity of a random individual from the population over the course of spring?
	Scenario 2 - Summer						Scenario 2 - Autumn						Scenario 2 - Winter						Scenario 2 - Spring
QI1_2A	Consider a population of 100,000 oysters located in the Tory Channel, with the average inter-oyster distance to the nearest neighbour of 50cm. The oysters are never handled. What is the infection intensity of a random individual from the population over the course of summer?					QI1_2B	Consider a population of 100,000 oysters located in the Tory Channel, with the average inter-oyster distance to the nearest neighbour of 50cm. The oysters are never handled. What is the infection intensity of a random individual from the population over the course of autumn?					QI1_2C	Consider a population of 100,000 oysters located in the Tory Channel, with the average inter-oyster distance to the nearest neighbour of 50cm. The oysters are never handled. What is the infection intensity of a random individual from the population over the course of winter?					QI1_2D	Consider a population of 100,000 oysters located in the Tory Channel, with the average inter-oyster distance to the nearest neighbour of 50cm. The oysters are never handled. What is the infection intensity of a random individual from the population over the course of spring?
	Scenario 3 - Summer						Scenario 3 - Autumn						Scenario 3 - Winter						Scenario 3- Spring
QI1_3A	Consider a population of 100,000 oysters located in the Tory Channel, with the average inter-oyster distance to the nearest neighbour of 20cm. The oysters are never handled. What is the infection intensity of a random individual from the population over the course of summer?					QI1_3B	Consider a population of 100,000 oysters located in the Tory Channel, with the average inter-oyster distance to the nearest neighbour of 20cm. The oysters are never handled. What is the infection intensity of a random individual from the population over the course of autumn?					QI1_3C	Consider a population of 100,000 oysters located in the Tory Channel, with the average inter-oyster distance to the nearest neighbour of 20cm. The oysters are never handled. What is the infection intensity of a random individual from the population over the course of winter?					QI1_3D	Consider a population of 100,000 oysters located in the Tory Channel, with the average inter-oyster distance to the nearest neighbour of 20cm. The oysters are never handled. What is the infection intensity of a random individual from the population over the course of spring?
	Scenario 4 - Summer						Scenario 4 - Autumn						Scenario 4 - Winter						Scenario 4 - Spring
QI1_4A	Consider a population of 100,000 oysters located in the Tory Channel, with the average inter-oyster distance to the nearest neighbour of 50cm. The oysters are never handled and there’s a mussel farm in close proximity. What is the infection intensity of a random individual from the population over the course of summer?					QI1_4B	Consider a population of 100,000 oysters located in the Tory Channel, with the average inter-oyster distance to the nearest neighbour of 50cm. The oysters are never handled and there’s a mussel farm in close proximity. What is the infection intensity of a random individual from the population over the course of autumn?					QI1_4C	Consider a population of 100,000 oysters located in the Tory Channel, with the average inter-oyster distance to the nearest neighbour of 50cm. The oysters are never handled and there’s a mussel farm in close proximity. What is the infection intensity of a random individual from the population over the course of winter?					QI1_4D	Consider a population of 100,000 oysters located in the Tory Channel, with the average inter-oyster distance to the nearest neighbour of 50cm. The oysters are never handled and there’s a mussel farm in close proximity. What is the infection intensity of a random individual from the population over the course of spring?

## Sheet: 2.Time to Death
	Please read the info tab and the instructions document carefully before answering these questions.
	Please do not confer with your colleagues, especially the experts participating in this exercise.
	Please answer all questions, even if you feel very uncertain.
	Time to Death is the estimated time in months, until a random infected individual will die.
Question ID	Question	Lower bound	Upper bound	Best estimate	Comment
	Scenario 1
QI2_1	Consider a population of 100,000 oysters located in the Tory Channel, with the average inter-oyster distance to the nearest neighbour of 50cm.The oysters are handled every 3 months. What is the time to death, measured in months, of a random infected individual from the population?
	Scenario 2
QI2_2	Consider a population of 100,000 oysters located in the Tory Channel, with the average inter-oyster distance to the nearest neighbour of 50cm.The oysters are never handled. What is the time to death, measured in months, of a random infected individual from the population?
	Scenario 3
QI2_3	Consider a population of 100,000 oysters located in the Tory Channel, with the average inter-oyster distance to the nearest neighbour of 20cm.The oysters are never handled. What is the time to death, measured in months, of a random infected individual from the population?
	Scenario 4
QI2_4	Consider a population of 100,000 oysters located in the Tory Channel, with the average inter-oyster distance to the nearest neighbour of 50cm.The oysters are never handled and there’s a mussel farm in close proximity. What is the time to death, measured in months, of a random infected individual from the population?

## Sheet: 3.InfectionPrevalence
	Please read the info tab and the instructions document carefully before answering these questions.
	Please do not confer with your colleagues, especially the experts participating in this exercise.
	Please answer all questions, even if you feel very uncertain.
	Infection Prevalence is the proportion (%) of animals in the population that are infected with any amount of Bonamia.
Question ID	Question	Lower bound	Upper bound	Best estimate	Comment	Question ID	Question	Lower bound	Upper bound	Best estimate	Comment	Question ID	Question	Lower bound	Upper bound	Best estimate	Comment	Question ID	Question	Lower bound	Upper bound	Best estimate	Comment
	Scenario 1 - Summer						Scenario 1 - Autumn						Scenario 1 - Winter						Scenario 1 - Spring
QI3_1A1	Consider a population of 100,000 oysters located in the Tory Channel, with the average inter-oyster distance to the nearest neighbour of 50cm.The oysters are handled every 3 months. Consider the viable propagule abundance is high (more than 100,000 propagules present in the surrounding water which may come in contact with the oysters). What is the infection prevalence over the course of summer?					QI3_1B1	Consider a population of 100,000 oysters located in the Tory Channel, with the average inter-oyster distance to the nearest neighbour of 50cm.The oysters are handled every 3 months. Consider the viable propagule abundance is high (more than 100,000 propagules present in the surrounding water which may come in contact with the oysters). What is the infection prevalence over the course of autumn?					QI3_1C1	Consider a population of 100,000 oysters located in the Tory Channel, with the average inter-oyster distance to the nearest neighbour of 50cm.The oysters are handled every 3 months. Consider the viable propagule abundance is high (more than 100,000 propagules present in the surrounding water which may come in contact with the oysters). What is the infection prevalence over the course of winter?					QI3_1D1	Consider a population of 100,000 oysters located in the Tory Channel, with the average inter-oyster distance to the nearest neighbour of 50cm.The oysters are handled every 3 months. Consider the viable propagule abundance is high (more than 100,000 propagules present in the surrounding water which may come in contact with the oysters). What is the infection prevalence over the course of spring?
QI3_1A2	Consider a population of 100,000 oysters located in the Tory Channel, with the average inter-oyster distance to the nearest neighbour of 50cm.The oysters are handled every 3 months. Consider the viable propagule abundance is moderate (between 1000 and 100,000 propagules are present in the surrounding water which may come in contact with the oysters). What is the infection prevalence over the cour…					QI3_1B2	Consider a population of 100,000 oysters located in the Tory Channel, with the average inter-oyster distance to the nearest neighbour of 50cm.The oysters are handled every 3 months. Consider the viable propagule abundance is moderate (between 1000 and 100,000 propagules are present in the surrounding water which may come in contact with the oysters). What is the infection prevalence over the cour…					QI3_1C2	Consider a population of 100,000 oysters located in the Tory Channel, with the average inter-oyster distance to the nearest neighbour of 50cm.The oysters are handled every 3 months. Consider the viable propagule abundance is moderate (between 1000 and 100,000 propagules are present in the surrounding water which may come in contact with the oysters). What is the infection prevalence over the cour…					QI3_1D2	Consider a population of 100,000 oysters located in the Tory Channel, with the average inter-oyster distance to the nearest neighbour of 50cm.The oysters are handled every 3 months. Consider the viable propagule abundance is moderate (between 1000 and 100,000 propagules are present in the surrounding water which may come in contact with the oysters). What is the infection prevalence over the cour…
QI3_1A3	Consider a population of 100,000 oysters located in the Tory Channel, with the average inter-oyster distance to the nearest neighbour of 50cm.The oysters are handled every 3 months. Consider the viable propagule abundance is low (less than1000 propagules present in the surrounding water which may come in contact with the oysters). What is the infection prevalence over the course of summer?					QI3_1B3	Consider a population of 100,000 oysters located in the Tory Channel, with the average inter-oyster distance to the nearest neighbour of 50cm.The oysters are handled every 3 months. Consider the viable propagule abundance is low (less than1000 propagules present in the surrounding water which may come in contact with the oysters). What is the infection prevalence over the course of autumn?					QI3_1C3	Consider a population of 100,000 oysters located in the Tory Channel, with the average inter-oyster distance to the nearest neighbour of 50cm.The oysters are handled every 3 months. Consider the viable propagule abundance is low (less than1000 propagules present in the surrounding water which may come in contact with the oysters). What is the infection prevalence over the course of winter?					QI3_1D3	Consider a population of 100,000 oysters located in the Tory Channel, with the average inter-oyster distance to the nearest neighbour of 50cm.The oysters are handled every 3 months. Consider the viable propagule abundance is low (less than1000 propagules present in the surrounding water which may come in contact with the oysters). What is the infection prevalence over the course of spring?
	Scenario 2 - Summer						Scenario 2 - Autumn						Scenario 2 - Winter						Scenario 2 - Spring
QI3_2A1	Consider a population of 100,000 oysters located in the Tory Channel, with the average inter-oyster distance to the nearest neighbour of 50cm.The oysters are never handled. Consider the viable propagule abundance is high (more than 100,000 propagules present in the surrounding water which may come in contact with the oysters). What is the infection prevalence over the course of summer?					QI3_2B1	Consider a population of 100,000 oysters located in the Tory Channel, with the average inter-oyster distance to the nearest neighbour of 50cm.The oysters are never handled. Consider the viable propagule abundance is high (more than 100,000 propagules present in the surrounding water which may come in contact with the oysters). What is the infection prevalence over the course of autumn?					QI3_2C1	Consider a population of 100,000 oysters located in the Tory Channel, with the average inter-oyster distance to the nearest neighbour of 50cm.The oysters are never handled. Consider the viable propagule abundance is high (more than 100,000 propagules present in the surrounding water which may come in contact with the oysters). What is the infection prevalence over the course of winter?					QI3_2D1	Consider a population of 100,000 oysters located in the Tory Channel, with the average inter-oyster distance to the nearest neighbour of 50cm.The oysters are never handled. Consider the viable propagule abundance is high (more than 100,000 propagules present in the surrounding water which may come in contact with the oysters). What is the infection prevalence over the course of spring?
QI3_2A2	Consider a population of 100,000 oysters located in the Tory Channel, with the average inter-oyster distance to the nearest neighbour of 50cm.The oysters are never handled. Consider the viable propagule abundance is moderate (between 1000 and 100,000 propagules are present in the surrounding water which may come in contact with the oysters). What is the infection prevalenceover the course of summ…					QI3_2B2	Consider a population of 100,000 oysters located in the Tory Channel, with the average inter-oyster distance to the nearest neighbour of 50cm.The oysters are never handled. Consider the viable propagule abundance is moderate (between 1000 and 100,000 propagules are present in the surrounding water which may come in contact with the oysters). What is the infection prevalenceover the course of autu…					QI3_2C2	Consider a population of 100,000 oysters located in the Tory Channel, with the average inter-oyster distance to the nearest neighbour of 50cm.The oysters are never handled. Consider the viable propagule abundance is moderate (between 1000 and 100,000 propagules are present in the surrounding water which may come in contact with the oysters). What is the infection prevalenceover the course of wint…					QI3_2D2	Consider a population of 100,000 oysters located in the Tory Channel, with the average inter-oyster distance to the nearest neighbour of 50cm.The oysters are never handled. Consider the viable propagule abundance is moderate (between 1000 and 100,000 propagules are present in the surrounding water which may come in contact with the oysters). What is the infection prevalenceover the course of spri…
QI3_2A3	Consider a population of 100,000 oysters located in the Tory Channel, with the average inter-oyster distance to the nearest neighbour of 50cm.The oysters are never handled. Consider the viable propagule abundance is low (less than1000 propagules present in the surrounding water which may come in contact with the oysters). What is the infection prevalence over the course of summer?					QI3_2B3	Consider a population of 100,000 oysters located in the Tory Channel, with the average inter-oyster distance to the nearest neighbour of 50cm.The oysters are never handled. Consider the viable propagule abundance is low (less than1000 propagules present in the surrounding water which may come in contact with the oysters). What is the infection prevalence over the course of autumn?					QI3_2C3	Consider a population of 100,000 oysters located in the Tory Channel, with the average inter-oyster distance to the nearest neighbour of 50cm.The oysters are never handled. Consider the viable propagule abundance is low (less than1000 propagules present in the surrounding water which may come in contact with the oysters). What is the infection prevalence over the course of winter?					QI3_2D3	Consider a population of 100,000 oysters located in the Tory Channel, with the average inter-oyster distance to the nearest neighbour of 50cm.The oysters are never handled. Consider the viable propagule abundance is low (less than1000 propagules present in the surrounding water which may come in contact with the oysters). What is the infection prevalence over the course of spring?
	Scenario 3 - Summer						Scenario 3 -Autumn						Scenario 3 -Winter						Scenario 3 - Spring
QI3_3A1	Consider a population of 100,000 oysters located in the Tory Channel, with the average inter-oyster distance to the nearest neighbour of 20cm. The oysters are never handled. Consider the viable propagule abundance is high (more than 100,000 propagules present in the surrounding water which may come in contact with the oysters). What is the infection prevalence over the course of summer?					QI3_3B1	Consider a population of 100,000 oysters located in the Tory Channel, with the average inter-oyster distance to the nearest neighbour of 20cm. The oysters are never handled. Consider the viable propagule abundance is high (more than 100,000 propagules present in the surrounding water which may come in contact with the oysters). What is the infection prevalence over the course of autumn?					QI3_3C1	Consider a population of 100,000 oysters located in the Tory Channel, with the average inter-oyster distance to the nearest neighbour of 20cm. The oysters are never handled. Consider the viable propagule abundance is high (more than 100,000 propagules present in the surrounding water which may come in contact with the oysters). What is the infection prevalence over the course of winter?					QI3_3D1	Consider a population of 100,000 oysters located in the Tory Channel, with the average inter-oyster distance to the nearest neighbour of 20cm. The oysters are never handled. Consider the viable propagule abundance is high (more than 100,000 propagules present in the surrounding water which may come in contact with the oysters). What is the infection prevalence over the course of spring?
QI3_3A2	Consider a population of 100,000 oysters located in the Tory Channel, with the average inter-oyster distance to the nearest neighbour of 20cm. The oysters are never handled. Consider the viable propagule abundance is moderate (between 1000 and 100,000 propagules are present in the surrounding water which may come in contact with the oysters). What is the infection prevalenceover the course of sum…					QI3_3B2	Consider a population of 100,000 oysters located in the Tory Channel, with the average inter-oyster distance to the nearest neighbour of 20cm. The oysters are never handled. Consider the viable propagule abundance is moderate (between 1000 and 100,000 propagules are present in the surrounding water which may come in contact with the oysters). What is the infection prevalenceover the course of aut…					QI3_3C2	Consider a population of 100,000 oysters located in the Tory Channel, with the average inter-oyster distance to the nearest neighbour of 20cm. The oysters are never handled. Consider the viable propagule abundance is moderate (between 1000 and 100,000 propagules are present in the surrounding water which may come in contact with the oysters). What is the infection prevalenceover the course of win…					QI3_3D2	Consider a population of 100,000 oysters located in the Tory Channel, with the average inter-oyster distance to the nearest neighbour of 20cm. The oysters are never handled. Consider the viable propagule abundance is moderate (between 1000 and 100,000 propagules are present in the surrounding water which may come in contact with the oysters). What is the infection prevalenceover the course of spr…
QI3_3A3	Consider a population of 100,000 oysters located in the Tory Channel, with the average inter-oyster distance to the nearest neighbour of 20cm. The oysters are never handled. Consider the viable propagule abundance is low (less than1000 propagules present in the surrounding water which may come in contact with the oysters). What is the infection prevalence over the course of summer?					QI3_3B3	Consider a population of 100,000 oysters located in the Tory Channel, with the average inter-oyster distance to the nearest neighbour of 20cm. The oysters are never handled. Consider the viable propagule abundance is low (less than1000 propagules present in the surrounding water which may come in contact with the oysters). What is the infection prevalence over the course of autumn?					QI3_3C3	Consider a population of 100,000 oysters located in the Tory Channel, with the average inter-oyster distance to the nearest neighbour of 20cm. The oysters are never handled. Consider the viable propagule abundance is low (less than1000 propagules present in the surrounding water which may come in contact with the oysters). What is the infection prevalence over the course of winter?					QI3_3D3	Consider a population of 100,000 oysters located in the Tory Channel, with the average inter-oyster distance to the nearest neighbour of 20cm. The oysters are never handled. Consider the viable propagule abundance is low (less than1000 propagules present in the surrounding water which may come in contact with the oysters). What is the infection prevalence over the course of spring?
	Scenario 4 - Summer						Scenario 4 - Autumn						Scenario 4 - Winter						Scenario 4 - Spring
QI3_4A1	Consider a population of 100,000 oysters located in the Tory Channel, with the average inter-oyster distance to the nearest neighbour of 50cm. The oysters are never handled and there’s a mussel farm in close proximity. Consider the viable propagule abundance is high (more than 100,000 propagules present in the surrounding water which may come in contact with the oysters). What is the infection pr…					QI3_4B1	Consider a population of 100,000 oysters located in the Tory Channel, with the average inter-oyster distance to the nearest neighbour of 50cm. The oysters are never handled and there’s a mussel farm in close proximity. Consider the viable propagule abundance is high (more than 100,000 propagules present in the surrounding water which may come in contact with the oysters). What is the infection pr…					QI3_4C1	Consider a population of 100,000 oysters located in the Tory Channel, with the average inter-oyster distance to the nearest neighbour of 50cm. The oysters are never handled and there’s a mussel farm in close proximity. Consider the viable propagule abundance is high (more than 100,000 propagules present in the surrounding water which may come in contact with the oysters). What is the infection pr…					QI3_4D1	Consider a population of 100,000 oysters located in the Tory Channel, with the average inter-oyster distance to the nearest neighbour of 50cm. The oysters are never handled and there’s a mussel farm in close proximity. Consider the viable propagule abundance is high (more than 100,000 propagules present in the surrounding water which may come in contact with the oysters). What is the infection pr…
QI3_4A2	Consider a population of 100,000 oysters located in the Tory Channel, with the average inter-oyster distance to the nearest neighbour of 50cm. The oysters are never handled and there’s a mussel farm in close proximity. Consider the viable propagule abundance is moderate (between 1000 and 100,000 propagules are present in the surrounding water which may come in contact with the oysters). What is t…					QI3_4B2	Consider a population of 100,000 oysters located in the Tory Channel, with the average inter-oyster distance to the nearest neighbour of 50cm. The oysters are never handled and there’s a mussel farm in close proximity. Consider the viable propagule abundance is moderate (between 1000 and 100,000 propagules are present in the surrounding water which may come in contact with the oysters). What is t…					QI3_4C2	Consider a population of 100,000 oysters located in the Tory Channel, with the average inter-oyster distance to the nearest neighbour of 50cm. The oysters are never handled and there’s a mussel farm in close proximity. Consider the viable propagule abundance is moderate (between 1000 and 100,000 propagules are present in the surrounding water which may come in contact with the oysters). What is t…					QI3_4D2	Consider a population of 100,000 oysters located in the Tory Channel, with the average inter-oyster distance to the nearest neighbour of 50cm. The oysters are never handled and there’s a mussel farm in close proximity. Consider the viable propagule abundance is moderate (between 1000 and 100,000 propagules are present in the surrounding water which may come in contact with the oysters). What is t…
QI3_4A3	Consider a population of 100,000 oysters located in the Tory Channel, with the average inter-oyster distance to the nearest neighbour of 50cm. The oysters are never handled and there’s a mussel farm in close proximity. Consider the viable propagule abundance is low (less than1000 propagules present in the surrounding water which may come in contact with the oysters). What is the infection prevale…					QI3_4B3	Consider a population of 100,000 oysters located in the Tory Channel, with the average inter-oyster distance to the nearest neighbour of 50cm. The oysters are never handled and there’s a mussel farm in close proximity. Consider the viable propagule abundance is low (less than1000 propagules present in the surrounding water which may come in contact with the oysters). What is the infection prevale…					QI3_4C3	Consider a population of 100,000 oysters located in the Tory Channel, with the average inter-oyster distance to the nearest neighbour of 50cm. The oysters are never handled and there’s a mussel farm in close proximity. Consider the viable propagule abundance is low (less than1000 propagules present in the surrounding water which may come in contact with the oysters). What is the infection prevale…					QI3_4D3	Consider a population of 100,000 oysters located in the Tory Channel, with the average inter-oyster distance to the nearest neighbour of 50cm. The oysters are never handled and there’s a mussel farm in close proximity. Consider the viable propagule abundance is low (less than1000 propagules present in the surrounding water which may come in contact with the oysters). What is the infection prevale…

## Sheet: 4.Inf. int.&Viable Prop. Ab. 
	Please read the info tab and the instructions document carefully before answering these questions.
	Please do not confer with your colleagues, especially the experts participating in this exercise.
	Please answer all questions, even if you feel very uncertain.
	The correlation between the Infection intensity and Viable Propagule Abundance
	Infection intensity is defined here as the actual number of parasites in a random individual oyster from the defined population.
	Viable Propagule Abundance is the number of viable infective Bonamia particles in the water column in the space occupied by the population, after the effects of temperature and salinity on parasite survival in water are taken into account.
Question ID	Question	Lower bound	Upper bound	Best estimate	Comment
	Scenario 1
QI4_1	Consider a population of 100,000 oysters located in the Tory Channel, with the average inter-oyster distance to the nearest neighbour of 50cm.The oysters are handled every 3 months. Consider the relationship between the viable propagule abundance and the infection intensity. Think about the direction of this relationship (positive or negative). Think of the strength of the relationship. What is t…
	Scenario 2
QI4_2	Consider a population of 100,000 oysters located in the Tory Channel, with the average inter-oyster distance to the nearest neighbour of 50cm.The oysters are never handled. Consider the relationship between the viable propagule abundance and the infection intensity. Think about the direction of this relationship (positive or negative). Think of the strength of the relationship. What is the correl…
	Scenario 3
QI4_3	Consider a population of 100,000 oysters located in the Tory Channel, with the average inter-oyster distance to the nearest neighbour of 20cm. The oysters are never handled. Consider the relationship between the viable propagule abundance and the infection intensity. Think about the direction of this relationship (positive or negative). Think of the strength of the relationship. What is the corre…
	Scenario 4
QI4_4	Consider a population of 100,000 oysters located in the Tory Channel, with the average inter-oyster distance to the nearest neighbour of 50cm. The oysters are never handled and there’s a mussel farm in close proximity. Consider the relationship between the viable propagule abundance and the infection intensity. Think about the direction of this relationship (positive or negative). Think of the st…

## Sheet: 5.Infection intensity&Size
	Please read the info tab and the instructions document carefully before answering these questions.
	Please do not confer with your colleagues, especially the experts participating in this exercise.
	Please answer all questions, even if you feel very uncertain.
	The correlation between the Infection intensity and Size
	Infection intensity is defined here as the actual number of parasites in a random individual oyster from the defined population.
	Size is the size distribution of oysters in the population measured in mm diameter.
Question ID	Question	Lower bound	Upper bound	Best estimate	Comment
	Scenario 1
QI5_1	Consider a population of 100,000 oysters located in the Tory Channel, with the average inter-oyster distance to the nearest neighbour of 50cm.The oysters are handled every 3 months. Consider the relationship between the size of an oyster and the infection intensity. Think about the direction of this relationship (positive or negative). Think of the strength of the relationship. What is the correl…
	Scenario 2
QI5_2	Consider a population of 100,000 oysters located in the Tory Channel, with the average inter-oyster distance to the nearest neighbour of 50cm.The oysters are never handled. Consider the relationship between the size of an oyster and the infection intensity. Think about the direction of this relationship (positive or negative). Think of the strength of the relationship. What is the correlation bet…
	Scenario 3
QI5_3	Consider a population of 100,000 oysters located in the Tory Channel, with the average inter-oyster distance to the nearest neighbour of 20cm. The oysters are never handled. Consider the relationship between the size of an oyster and the infection intensity. Think about the direction of this relationship (positive or negative). Think of the strength of the relationship. What is the correlation be…
	Scenario 4
QI5_4	Consider a population of 100,000 oysters located in the Tory Channel, with the average inter-oyster distance to the nearest neighbour of 50cm. The oysters are never handled and there’s a mussel farm in close proximity. Consider the relationship between the size of an oyster and the infection intensity. Think about the direction of this relationship (positive or negative). Think of the strength of…

## Sheet: 6.InfectionIntensity&Temp.
	Please read the info tab and the instructions document carefully before answering these questions.
	Please do not confer with your colleagues, especially the experts participating in this exercise.
	Please answer all questions, even if you feel very uncertain.
	The correlation between the Infection intensity and Temperature
	Infection intensity is defined here as the actual number of probagules in a random individual oyster from the defined population.
	Temperature is the sea surface temperature occurring over a given month at the model site.
Question ID	Question	Lower bound	Upper bound	Best estimate	Comment
	Scenario 1
QI6_1	Consider a population of 100,000 oysters located in the Tory Channel, with the average inter-oyster distance to the nearest neighbour of 50cm.The oysters are handled every 3 months. Consider the relationship between the temperature and the infection intensity. Think about the direction of this relationship (positive or negative). Think of the strength of the relationship. What is the correlation …
	Scenario 2
QI6_2	Consider a population of 100,000 oysters located in the Tory Channel, with the average inter-oyster distance to the nearest neighbour of 50cm.The oysters are never handled. Consider the relationship between the temperature and the infection intensity. Think about the direction of this relationship (positive or negative). Think of the strength of the relationship. What is the correlation between t…
	Scenario 3
QI6_3	Consider a population of 100,000 oysters located in the Tory Channel, with the average inter-oyster distance to the nearest neighbour of 20cm. The oysters are never handled. Consider the relationship between the temperature and the infection intensity. Think about the direction of this relationship (positive or negative). Think of the strength of the relationship. What is the correlation between …
	Scenario 4
QI6_4	Consider a population of 100,000 oysters located in the Tory Channel, with the average inter-oyster distance to the nearest neighbour of 50cm. The oysters are never handled and there’s a mussel farm in close proximity. Consider the relationship between the temperature and the infection intensity. Think about the direction of this relationship (positive or negative). Think of the strength of the r…

## Sheet: 7.InfIntensity&ReprState
	Please read the info tab and the instructions document carefully before answering these questions.
	Please do not confer with your colleagues, especially the experts participating in this exercise.
	Please answer all questions, even if you feel very uncertain.
	The correlation between the Infection intensity and Reproductive state
	Infection intensity is defined here as the actual number of propagules in a random individual oyster from the defined population.
	Reproductive State is defined as the proportion of individuals in the population who are resorbing gonadal tissue in any particular month.
Question ID	Question	Lower bound	Upper bound	Best estimate	Comment
	Scenario 1
QI7_1	Consider a population of 100,000 oysters located in the Tory Channel, with the average inter-oyster distance to the nearest neighbour of 50cm.The oysters are handled every 3 months. Consider the relationship between the reproductive state and the infection intensity. Think about the direction of this relationship (positive or negative). Think of the strength of the relationship. What is the corre…
	Scenario 2
QI7_2	Consider a population of 100,000 oysters located in the Tory Channel, with the average inter-oyster distance to the nearest neighbour of 50cm.The oysters are never handled. Consider the relationship between the reproductive state and the infection intensity. Think about the direction of this relationship (positive or negative). Think of the strength of the relationship. What is the correlation be…
	Scenario 3
QI7_3	Consider a population of 100,000 oysters located in the Tory Channel, with the average inter-oyster distance to the nearest neighbour of 20cm. The oysters are never handled. Consider the relationship between the reproductive state and the infection intensity. Think about the direction of this relationship (positive or negative). Think of the strength of the relationship. What is the correlation b…
	Scenario 4
QI7_4	Consider a population of 100,000 oysters located in the Tory Channel, with the average inter-oyster distance to the nearest neighbour of 50cm. The oysters are never handled and there’s a mussel farm in close proximity.Consider the relationship between the reproductive state and the infection intensity. Think about the direction of this relationship (positive or negative). Think of the strength of…

[truncated: 3 more sheets: 8.InfIntensity&HealthStatus, 9.Time2Death&HandStress, 10.Time2Death&InfectionInt]
